# Supplementary material for: Recombinant Human Erythropoietin Effects on Well-Trained Athletes’ Endurance Performance: A Systematic Review
Source: Sports (Basel). 2025 Mar 6;13(3):78. doi: 10.3390/sports13030078 (PMC11945785; doi:10.3390/sports13030078)
Supplement: Supplementary file 1 [file sports-13-00078-s001.zip]

Archive with 2 entries (2 files):
- S1_PRISMA_2020_abstracts_checklist_Alberdi_Garciandia_Santos_Concejero.pdf
- S2_PRISMA_2020_checklist_Alberdi_Garciandia_Santos_Concejero.pdf
